# Supplementary material for: Method Validation and Assessment of Hazardous Substances and Quality Control Characteristics in Traditional Fruit Wines
Source: Foods. 2022 Sep 30;11(19):3047. doi: 10.3390/foods11193047 (PMC9562190; doi:10.3390/foods11193047)
Supplement: Supplementary file 1 [file foods-11-03047-s001.zip]

Archive with 1 entries (1 files):
- foods-1930640-supplementary.pdf
